# Supplementary material for: Phenolic Composition and Antioxidant Properties of Cooked Rice Dyed with Sorghum-Leaf Bio-Colorants
Source: Foods. 2021 Aug 31;10(9):2058. doi: 10.3390/foods10092058 (PMC8465656; doi:10.3390/foods10092058)
Supplement: Supplementary file 1 [file foods-10-02058-s001.zip]

Archive with 1 entries (1 files):
- foods-1329692-supplementary.pdf
